# Supplementary material for: Long noncoding RNA NONHSAT122636.2 attenuates myocardial inflammation and apoptosis in myocarditis
Source: PLoS One. 2024 Aug 16;19(8):e0307779. doi: 10.1371/journal.pone.0307779 (PMC11329147; doi:10.1371/journal.pone.0307779)
Supplement: S1 File — (ZIP) [file pone.0307779.s001.zip › Figure 1A.xlsx]

## Sheet: Sheet1
	control
	C1	C2	C3	C4	C5	C6	C7	C8
actin-1	17.06	16.8	16.79	16.9	16.95	16.65	15.6	16.74
actin-2	17.29	16.72	16.74	16.96	16.93	16.75	15.51	16.81
actin-3	16.98	17.03	16.8	16.92	17.09	16.73	15.57	16.88
NONHSAT254241.1-1	24.42	24.19	24.49	23.95	24.21	25.69	24.41	24.97
NONHSAT254241.1-2	24.31	24.25	24.63	24.08	24.16	26.73	24.25	25.07
NONHSAT254241.1-3	24.32	24.19	24.45	23.86	23.9	24.74	24.42	25.02
average actin	17.11	16.85	16.78	16.93	16.99	16.71	15.56	16.81
average lnc	24.35	24.21	24.52	23.96	24.09	25.72	24.36	25.02
△Ct	7.24	7.36	7.74	7.03	7.1	9.01	8.8	8.21
2^-△Ct	0.0066152	0.00608722	0.00467765	0.00765172	0.00728932	0.00193963	0.00224355	0.0033771
	0.00498517
2^-△△Ct	1.32697	1.22107	0.938312	1.5349	1.4622	0.38908	0.450045	0.677428
average 2^-△△Ct	1
	Myocarditis
	M1	M2	M3	M4	M5	M6	M7	M8
actin-1	17.63	17.05	13.97	17.02	16.54	15.41	16.17	16.31
actin-2	17.62	17.03	14.05	16.98	16.69	15.44	15.96	16.44
actin-3	17.69	17.03	14.06	17.02	16.62	15.5	16.26	16.87
NONHSAT254241.1-1	27.05	27.43	26.78	28.63	26.76	26.37	26.73	26.36
NONHSAT254241.1-2	27.08	27.55	26.57	28.9	26.65	26.48	26.68	26.06
NONHSAT254241.1-3	26.9	27.18	26.87	28.26	26.28	26.74	26.72	26.42
average actin	17.65	17.04	14.03	17.01	16.62	15.45	16.13	16.54
average lnc	27.01	27.39	26.74	28.6	26.74	26.53	26.71	26.28
△Ct	9.36	10.35	12.71	11.59	10.12	11.08	10.58	9.74
2^-△Ct	0.00152181	0.000766195	0.000149248	0.000324386	0.000898621	0.000461942	0.000653285	0.00116941
2^-△△Ct	0.305266	0.153695	0.0299384	0.0650702	0.180259	0.0926632	0.131046	0.234578
average 2^-△△Ct	0.149064
