# Supplementary material for: Long noncoding RNA NONHSAT122636.2 attenuates myocardial inflammation and apoptosis in myocarditis
Source: PLoS One. 2024 Aug 16;19(8):e0307779. doi: 10.1371/journal.pone.0307779 (PMC11329147; doi:10.1371/journal.pone.0307779)
Supplement: S1 File — (ZIP) [file pone.0307779.s001.zip › Figure 1B.xlsx]

## Sheet: Sheet1
	control
	C1	C2	C3	C4	C5	C6	C7	C8
actin-1	17.06	16.8	16.79	16.9	16.95	16.65	15.6	16.74
actin-2	17.29	16.72	16.74	16.96	16.93	16.75	15.51	16.81
actin-3	16.98	17.03	16.8	16.92	17.09	16.73	15.57	16.88
NONHSAT243632.1-1
NONHSAT243632.1-2
NONHSAT243632.1-3
average actin	17.11	16.85	16.78	16.93	16.99	16.71	15.56	16.81
average lnc	24.13	24.21	24.27	24.09	23.98	23.63	23.05	24.11
△Ct	7.02	7.36	7.49	7.16	6.99	6.92	7.49	7.3
2^-△Ct	0.00770494	0.00608722	0.0055627	0.00699238	0.00786684	0.00825795	0.0055627	0.00634572
	0.00679756
2^-△△Ct	1.13349	0.895502	0.818338	1.02866	1.1573	1.21484	0.818338	0.93353
average 2^-△△Ct	1
	Myocarditis
	M1	M2	M3	M4	M5	M6	M7	M8
actin-1	17.63	17.05	13.97	17.02	16.54	15.41	16.17	16.31
actin-2	17.62	17.03	14.05	16.98	16.69	15.44	15.96	16.44
actin-3	17.69	17.03	14.06	17.02	16.62	15.5	16.26	16.87
NONHSAT243632.1-1
NONHSAT243632.1-2
NONHSAT243632.1-3
average actin	17.65	17.04	14.03	17.01	16.62	15.45	16.13	16.54
average lnc	26.25	24.71	25.85	24.83	25.12	25.02	24.35	25.21
△Ct	8.6	7.67	11.82	7.82	8.5	9.57	8.22	8.67
2^-△Ct	0.00257716	0.00491021	0.000276583	0.00442533	0.00276214	0.00131566	0.00335377	0.0024551
2^-△△Ct	0.379131	0.722349	0.0406886	0.651017	0.406342	0.193549	0.493379	0.361174
average 2^-△△Ct	0.405954
