# Supplementary material for: Long noncoding RNA NONHSAT122636.2 attenuates myocardial inflammation and apoptosis in myocarditis
Source: PLoS One. 2024 Aug 16;19(8):e0307779. doi: 10.1371/journal.pone.0307779 (PMC11329147; doi:10.1371/journal.pone.0307779)
Supplement: S1 File — (ZIP) [file pone.0307779.s001.zip › Figure 1C.xlsx]

## Sheet: Sheet1
	control
	C1	C2	C3	C4	C5	C6	C7	C8
actin-1	13.16	13.53	13.13	13.69	13.42	15.22	16.92	16.62
actin-2	13.19	13.54	13.14	13.76	13.51	14.26	16.88	16.46
actin-3	13.14	13.47	13.13	13.77	13.2	14.57	16.89	16.59
NONHSAT122636.2-1	24.86	24.83	24.7	24.89	24.59	25.71	26.96	27.16
NONHSAT122636.2-2	24.85	24.78	24.6	24.84	24.56	25.84	26.98	27.12
NONHSAT122636.2-3	24.83	24.88	24.69	24.8	24.63	25.5	26.74	27.19
average actin	13.16	13.45	13.13	13.74	13.38	14.68	16.9	16.56
average lnc	24.85	24.83	24.66	24.85	24.59	25.68	26.89	27.16
△Ct	11.69	11.38	11.53	11.11	11.21	11	9.99	10.6
2^-△Ct	0.000302663	0.000375214	0.000338161	0.000452436	0.000422137	0.000488281	0.000983355	0.000644291
	0.000500817
2^-△△Ct	0.604338	0.749203	0.675219	0.903394	0.842897	0.974969	1.9635	1.28648
average 2^-△△Ct	1
	Myocarditis
	M1	M2	M3	M4	M5	M6	M7	M8
actin-1	17.25	12.8	16.85	15.63	13.86	16.64	16.29	14.97
actin-2	17.48	12.72	16.96	15.93	14.03	16.77	16.11	14.96
actin-3	17.5	12.78	16.98	14.93	13.96	16.82	16.06	15.01
NONHSAT122636.2-1	28.75	29.53	29.18	27.12	29.1	30.94	28.18	26.01
NONHSAT122636.2-2	28.93	29.47	29.09	27.63	29.12	30.76	27.88	26.19
NONHSAT122636.2-3	28.7	29.25	29.11	27.02	29.27	30.25	28.51	26.01
average actin	17.41	12.77	16.93	15.5	13.95	16.74	16.15	14.98
average lnc	28.79	29.42	29.13	27.26	29.16	30.65	28.19	26.07
△Ct	11.38	16.65	12.2	11.76	15.21	13.91	12.04	11.09
2^-△Ct	0.000375214	9.72413e-06	0.000212537	0.000288328	2.63836e-05	6.4964e-05	0.000237465	0.000458751
2^-△△Ct	0.749203	0.0194165	0.42438	0.575716	0.0526811	0.129716	0.474154	0.916005
average 2^-△△Ct	0.417659
