# Supplementary material for: Long noncoding RNA NONHSAT122636.2 attenuates myocardial inflammation and apoptosis in myocarditis
Source: PLoS One. 2024 Aug 16;19(8):e0307779. doi: 10.1371/journal.pone.0307779 (PMC11329147; doi:10.1371/journal.pone.0307779)
Supplement: S1 File — (ZIP) [file pone.0307779.s001.zip › Figure 1D.xlsx]

## Sheet: Sheet1
	control
	C1	C2	C3	C4	C5	C6	C7	C8
actin-1	17.7	19.04	16.77	18.17	19.04	17.67	17.83	17.71
actin-2	17.68	19.04	16.8	18.2	18.26	17.69	17.86	17.76
actin-3	17.81	19.07	16.74	18.31	18.65	17.71	17.86	17.75
CDK4-1	26.78	28.61	25.92	27.51	27.68	26.55	26.74	26.91
CDK4-2	26.79	28.64	25.9	27.62	27.63	26.58	26.7	27.01
CDK4-3	26.74	28.61	25.76	27.42	27.46	26.58	26.72	26.93
average actin	17.73	19.05	16.77	18.23	18.65	17.69	17.85	17.74
average CDK4	26.77	28.62	25.86	27.52	27.59	26.57	26.72	26.95
△Ct	9.04	9.57	9.09	9.29	8.94	8.88	8.87	9.21
2^-△Ct	0.00189972	0.00131566	0.00183501	0.00159746	0.00203607	0.00212253	0.00213729	0.00168855
	0.00182904
2^-△△Ct	1.03864	0.719318	1.00326	0.873392	1.11319	1.16046	1.16854	0.923191
average 2^-△△Ct	1
	Myocarditis
	M1	M2	M3	M4	M5	M6	M7	M8
actin-1	18.05	17.78	14.72	17.64	17.28	16.71	16.08	14.92
actin-2	18.1	17.67	14.7	17.65	17.29	16.74	16.11	15.02
actin-3	18.23	17.75	14.74	17.67	17.24	16.77	16.26	15
CDK4-1	26.94	27.6	25.57	27.97	27.08	25.2	25.25	25.47
CDK4-2	27.09	28.07	25.56	27.78	27.23	25.31	25.24	25.45
CDK4-3	26.89	27.54	25.61	28.03	26.87	25.3	25.2	25.46
average actin	18.13	17.73	14.72	17.65	17.27	16.74	16.15	14.98
average CDK4	26.97	27.74	25.58	27.93	27.09	25.27	25.23	25.46
△Ct	8.84	10.01	10.86	10.28	9.82	8.53	9.08	10.48
2^-△Ct	0.0021822	0.000969817	0.00053804	0.000804288	0.00110633	0.00270529	0.00184777	0.000700173
2^-△△Ct	1.19309	0.530234	0.294166	0.439734	0.604872	1.47908	1.01024	0.38281
average 2^-△△Ct	0.741779
