# Supplementary material for: Long noncoding RNA NONHSAT122636.2 attenuates myocardial inflammation and apoptosis in myocarditis
Source: PLoS One. 2024 Aug 16;19(8):e0307779. doi: 10.1371/journal.pone.0307779 (PMC11329147; doi:10.1371/journal.pone.0307779)
Supplement: S1 File — (ZIP) [file pone.0307779.s001.zip › Figure 1E.xlsx]

## Sheet: Sheet1
	control
	C1	C2	C3	C4	C5	C6	C7	C8
actin-1	17.7	19.04	16.77	18.17	19.04	17.67	17.83	17.71
actin-2	17.68	19.04	16.8	18.2	18.26	17.69	17.86	17.76
actin-3	17.81	19.07	16.74	18.31	18.65	17.71	17.86	17.75
CACNA1C-1	26.41	27.62	25.51	27.11	27.17	26.55	26.6	26.48
CACNA1C-2	26.43	27.64	25.53	27.46	27.31	26.57	26.66	26.47
CACNA1C-3	26.42	27.69	25.49	27.06	27.33	26.59	26.6	26.4
average actin	17.73	19.05	16.77	18.23	18.65	17.69	17.85	17.74
average CACNA1C	26.42	27.65	25.51	27.21	27.27	26.57	26.62	26.45
△Ct	8.69	8.6	8.74	8.98	8.62	8.88	8.77	8.71
2^-△Ct	0.0024213	0.00257716	0.00233883	0.00198039	0.00254168	0.00212253	0.00229069	0.00238797
	0.00233257
2^-△△Ct	1.03804	1.10486	1.00268	0.849016	1.08965	0.909953	0.982047	1.02375
average 2^-△△Ct	1
	Myocarditis
	M1	M2	M3	M4	M5	M6	M7	M8
actin-1	18.05	17.78	14.72	17.64	17.28	16.71	16.08	14.92
actin-2	18.1	17.67	14.7	17.65	17.29	16.74	16.11	15.02
actin-3	18.23	17.75	14.74	17.67	17.24	16.77	16.26	15
CACNA1C-1	30.94	33.1	30.3	33.15	28.31	31.58	30.27	30.64
CACNA1C-2	31.42	33.32	30.79	33.32	28.78	31.17	30.15	30.33
CACNA1C-3	31.32	33.45	30.98	33.22	28.73	31.06	30.27	30.41
average actin	18.13	17.73	14.72	17.65	17.27	16.74	16.15	14.98
average CACNA1C	31.23	33.29	30.69	33.23	30.61	31.27	30.23	30.46
△Ct	13.1	15.56	15.97	15.58	13.34	14.53	14.08	15.48
2^-△Ct	0.000113896	2.07001e-05	1.55794e-05	2.04152e-05	9.64406e-05	4.22702e-05	5.77428e-05	2.18804e-05
2^-△△Ct	0.0488284	0.00887439	0.00667908	0.00875222	0.0413452	0.0181217	0.024755	0.00938039
average 2^-△△Ct	0.0208421
