# Supplementary material for: Long noncoding RNA NONHSAT122636.2 attenuates myocardial inflammation and apoptosis in myocarditis
Source: PLoS One. 2024 Aug 16;19(8):e0307779. doi: 10.1371/journal.pone.0307779 (PMC11329147; doi:10.1371/journal.pone.0307779)
Supplement: S1 File — (ZIP) [file pone.0307779.s001.zip › Figure 1F.xlsx]

## Sheet: Sheet1
	control
	C1	C2	C3	C4	C5	C6	C7	C8
U6-1	12.16	12.94	11.47	11.44	11.46	11.41	11.06	11.42
U6-2	12.11	12.67	11.09	11.1	11.44	11.47	11.02	11.49
U6-3	12.14	12.63	11.13	11.17	11.45	11.44	11.07	11.5
miRNA-2110-1	26.21	26.55	25.71	25.84	25.98	25.21	25.17	26.51
miRNA-2110-2	26.34	26.58	25.59	25.82	25.98	25.29	25.16	26.46
miRNA-2110-2	26.16	26.56	25.69	25.72	25.98	25.34	25.15	26.62
average U6	12.14	12.75	11.23	11.27	11.45	11.44	11.05	11.47
average miRNA	26.24	26.56	25.66	25.79	25.98	25.28	25.16	26.53
△Ct	14.1	13.81	14.43	14.52	14.53	13.84	14.11	15.06
2^-△Ct	5.69478e-05	6.96267e-05	4.53041e-05	4.25642e-05	4.22702e-05	6.81938e-05	5.65544e-05	2.92744e-05
	5.1342e-05
2^-△△Ct	1.10919	1.35614	0.882399	0.829034	0.823307	1.32823	1.10153	0.570185
average 2^-△△Ct	1
	Myocarditis
	M1	M2	M3	M4	M5	M6	M7	M8
U6-1	11.58	11.9	11.42	11.01	11.42	11.51	11.43	11.48
U6-2	11.64	11.89	11.46	11.07	11.52	11.53	11.5	11.49
U6-3	11.61	12	11.44	11.07	11.47	11.67	11.48	11.5
miRNA-2110-1	26.5	26.36	26.32	26.11	27.44	26.59	26.55	26.12
miRNA-2110-2	26.45	26.38	26.26	26.17	27.51	26.58	26.69	26.32
miRNA-2110-2	26.52	26.25	26.26	26.2	27.64	26.75	26.62	26.07
average U6	11.61	11.93	11.44	11.05	11.47	11.57	11.47	11.49
average miRNA	26.49	26.33	26.28	26.16	27.53	26.64	26.62	26.17
△Ct	14.88	14.4	14.84	15.11	16.06	15.07	15.15	14.68
2^-△Ct	3.31645e-05	4.6256e-05	3.40969e-05	2.82772e-05	1.46372e-05	2.90722e-05	2.7504e-05	3.8096e-05
2^-△△Ct	0.645954	0.90094	0.664114	0.550763	0.285093	0.566247	0.535702	0.742006
average 2^-△△Ct	0.611352
