# Supplementary material for: Long noncoding RNA NONHSAT122636.2 attenuates myocardial inflammation and apoptosis in myocarditis
Source: PLoS One. 2024 Aug 16;19(8):e0307779. doi: 10.1371/journal.pone.0307779 (PMC11329147; doi:10.1371/journal.pone.0307779)
Supplement: S2 File — (ZIP) [file pone.0307779.s002.zip]

Archive with 5 entries (5 files):
- 2023-12-30 9.42.50.png
- 2023-12-30 9.46.18.png
- 2023-12-30 9.47.40.png
- Genome browser screenshots of the surrounding genes.jpg
- Information about 3 lncRNAs.docx
