# Supplementary material for: Long noncoding RNA NONHSAT122636.2 attenuates myocardial inflammation and apoptosis in myocarditis
Source: PLoS One. 2024 Aug 16;19(8):e0307779. doi: 10.1371/journal.pone.0307779 (PMC11329147; doi:10.1371/journal.pone.0307779)
Supplement: S3 File — (ZIP) [file pone.0307779.s003.zip]

Archive with 2 entries (2 files):
- Figure3A,B.xlsx
- Figure3C.xlsx
