# Supplementary material for: Long noncoding RNA NONHSAT122636.2 attenuates myocardial inflammation and apoptosis in myocarditis
Source: PLoS One. 2024 Aug 16;19(8):e0307779. doi: 10.1371/journal.pone.0307779 (PMC11329147; doi:10.1371/journal.pone.0307779)
Supplement: S3 File — (ZIP) [file pone.0307779.s003.zip › Figure3C.xlsx]

## Sheet: Sheet1
	relative expression of NONHSAT122636.2	HS-TnT(pg/ml)	NT-proBNP(pg/ml)	CKMB-mass(ng/ml)	LVEF（%）
M1	0.605059	444.9	187.8	15.2	63
M2	0.0156809	3500	24191	123	19
M3	0.342731	560.5	4354	56.82	21
M4	0.46495	1600	798.9	47	53
M5	0.0425454	3420	6690	29.91	29
M6	0.104759	1855	8138	90.82	28
M7	0.382929	2980	6945	21.65	30
M8	0.73977	1455	77.84	40.4	30
M9	0.369885	2429	12248	96.03	38
M10	0.169006	3566	18853	99.7	40
M11	0.335678	415	4572	33.4	50
M12	0.956043	12.5	224	2.3	64
M13	0.284233	1500	7242	14.5	27
M14	0.956043	960	9336	33.4	35
M15	1.13693	87	847.3	11.67	53
M16	0.369885	59.4	417.1	0.79	64
M17	0.62207	1293	1256	10.25	46
M18	0.128974	3326	3112	119	36
M19	0.526735	2739	24543	123	36
M20	0.396433	1858	365.3	15.6	60
M21	0.592607	1527	121	15	60
M22	0.568467	876.3	88.42	3.1	50
M23	0.158785	306.9	17868	98	30
M24	0.626397	37.3	36.8	1.7	64
M25	0.187524	3000	19723	108	18
M26	0.129871	819.9	35000	113.8	30
