# Supplementary material for: Long noncoding RNA NONHSAT122636.2 attenuates myocardial inflammation and apoptosis in myocarditis
Source: PLoS One. 2024 Aug 16;19(8):e0307779. doi: 10.1371/journal.pone.0307779 (PMC11329147; doi:10.1371/journal.pone.0307779)
Supplement: S4 File — (ZIP) [file pone.0307779.s004.zip]

Archive with 19 entries (17 files):
- Figure 4A/
- Figure 4A/BNP.xlsx
- Figure 4A/CKMB.xlsx
- Figure 4A/cTnT.xlsx
- Figure 4A/IL1-1.xlsx
- Figure 4A/IL6-1.xlsx
- Figure 4A/TNF-a.xlsx
- Figure 4B.xlsx
- Figure 4C.xls
- Figure 4D、H.xlsx
- Figure 4E/
- Figure 4E/BNP.xlsx
- Figure 4E/CKMB.xlsx
- Figure 4E/cTnT.xlsx
- Figure 4E/IL1.xlsx
- Figure 4E/IL6.xlsx
- Figure 4E/TNF.xlsx
- Figure 4F.xlsx
- Figure 4G.xls
