# Supplementary material for: Long noncoding RNA NONHSAT122636.2 attenuates myocardial inflammation and apoptosis in myocarditis
Source: PLoS One. 2024 Aug 16;19(8):e0307779. doi: 10.1371/journal.pone.0307779 (PMC11329147; doi:10.1371/journal.pone.0307779)
Supplement: S4 File — (ZIP) [file pone.0307779.s004.zip › Figure 4A/BNP.xlsx]

## Sheet: Sheet1
	BNP
concentration	OD1	OD2	average value	concentration（pg/ml）
0ug/ml	1.5112	1.5106	1.5109	50.4492
10ug/ml	1.3981	1.3973	1.3977	58.4818
100ug/ml	1.2386	1.2413	1.23995	73.3996
						50.4492	51.0694	49.4387
						58.4818	59.4789	59.9996
						73.3996	76.7402	77.0356
	BNP
concentration	OD1	OD2	average value	concentration（pg/ml）
0ug/ml	1.5013	1.5011	1.5012	51.0694
10ug/ml	1.3865	1.3841	1.3853	59.4789
100ug/ml	1.2119	1.2105	1.2112	76.7402
	BNP
concentration	OD1	OD2	average value	concentration（pg/ml）
0ug/ml	1.5243	1.5299	1.5271	49.4387
10ug/ml	1.3774	1.3805	1.37895	59.9996
100ug/ml	1.2009	1.2166	1.20875	77.0356
