# Supplementary material for: Long noncoding RNA NONHSAT122636.2 attenuates myocardial inflammation and apoptosis in myocarditis
Source: PLoS One. 2024 Aug 16;19(8):e0307779. doi: 10.1371/journal.pone.0307779 (PMC11329147; doi:10.1371/journal.pone.0307779)
Supplement: S4 File — (ZIP) [file pone.0307779.s004.zip › Figure 4A/CKMB.xlsx]

## Sheet: Sheet1
	ckmb
concentration	OD1	OD2	average value	concentration（pg/ml）
0ug/ml	0.0687	0.0676	0.06815	1.41564
10ug/ml	0.0765	0.0778	0.07715	1.6865
100ug/ml	0.0995	0.0982	0.09885	2.39282
							1.41564	1.22889	1.42298
	ckmb						1.6865	1.70195	1.67571
concentration	OD1	OD2	average value	concentration（pg/ml）			2.39282	2.34173	2.44767
0ug/ml	0.0606	0.0627	0.06165	1.22889
10ug/ml	0.0791	0.0762	0.07765	1.70195
100ug/ml	0.0968	0.0979	0.09735	2.34173
	ckmb
concentration	OD1	OD2	average value	concentration（pg/ml）
0ug/ml	0.0692	0.0676	0.0684	1.42298
10ug/ml	0.0771	0.0765	0.0768	1.67571
100ug/ml	0.0994	0.1015	0.10045	2.44767
