# Supplementary material for: Long noncoding RNA NONHSAT122636.2 attenuates myocardial inflammation and apoptosis in myocarditis
Source: PLoS One. 2024 Aug 16;19(8):e0307779. doi: 10.1371/journal.pone.0307779 (PMC11329147; doi:10.1371/journal.pone.0307779)
Supplement: S4 File — (ZIP) [file pone.0307779.s004.zip › Figure 4A/cTnT.xlsx]

## Sheet: Sheet1
	cTNT
concentration	OD1	OD2	average value	concentration（pg/ml）
0ug/ml	0.1754	0.1761	0.17575	14.1374
10ug/ml	0.3032	0.3011	0.30215	28.5768
100ug/ml	0.5112	0.5109	0.51105	56.5526
									14.1374	13.2353	12.82
									28.5768	30.3332	31.3081
									56.5526	55.2839	58.9571
	cTNT
concentration	OD1	OD2	average value	concentration（pg/ml）
0ug/ml	0.1672	0.1669	0.16705	13.2353
10ug/ml	0.3119	0.3208	0.31635	30.3332
100ug/ml	0.5043	0.5001	0.5022	55.2839
	cTNT
concentration	OD1	OD2	average value	concentration（pg/ml）
0ug/ml	0.1658	0.1602	0.163	12.82
10ug/ml	0.3319	0.3164	0.32415	31.3081
100ug/ml	0.5548	0.5006	0.5277	58.9571
