# Supplementary material for: Long noncoding RNA NONHSAT122636.2 attenuates myocardial inflammation and apoptosis in myocarditis
Source: PLoS One. 2024 Aug 16;19(8):e0307779. doi: 10.1371/journal.pone.0307779 (PMC11329147; doi:10.1371/journal.pone.0307779)
Supplement: S4 File — (ZIP) [file pone.0307779.s004.zip › Figure 4A/IL1-1.xlsx]

## Sheet: Sheet1
	IL-1β
concentration	OD1	OD2	average value	concentration（pg/ml）
0ug/ml	0.0589	0.061	0.05995	2.35713
10ug/ml	0.0896	0.0902	0.0899	4.2908
100ug/ml	0.1489	0.1521	0.1505	9.19115
								2.35713	2.21042	1.86944
								4.2908	3.64108	3.72839
	IL-1							9.19115	9.93644	10.0338
concentration	OD1	OD2	average value	concentration（pg/ml）
0ug/ml	0.0556	0.0592	0.0574	2.21042
10ug/ml	0.0801	0.0808	0.08045	3.64108
100ug/ml	0.1572	0.1601	0.15865	9.93644
	IL-1
concentration	OD1	OD2	average value	concentration（pg/ml）
0ug/ml	0.0501	0.0524	0.05125	1.86944
10ug/ml	0.0836	0.0799	0.08175	3.72839
100ug/ml	0.1598	0.1596	0.1597	10.0338
