# Supplementary material for: Long noncoding RNA NONHSAT122636.2 attenuates myocardial inflammation and apoptosis in myocarditis
Source: PLoS One. 2024 Aug 16;19(8):e0307779. doi: 10.1371/journal.pone.0307779 (PMC11329147; doi:10.1371/journal.pone.0307779)
Supplement: S4 File — (ZIP) [file pone.0307779.s004.zip › Figure 4A/IL6-1.xlsx]

## Sheet: Sheet1
	IL-6
LPS	OD1	OD2	average	concentration（pg/ml）
0ug/ml	0.1875	0.1802	0.18385	1.0061
10ug/ml	0.2479	0.2493	0.2486	1.78338
100ug/ml	0.3684	0.3701	0.36925	3.77764
	IL-6						0ug/ml	1.0061	1.07894	1.08485
LPS	OD1	OD2	average	concentration（pg/ml）			10ug/ml	1.78338	1.86037	1.81619
0ug/ml	0.1911	0.1904	0.19075	1.07894			100ug/ml	3.77764	3.98105	4.20684
10ug/ml	0.2543	0.2541	0.2542	1.86037
100ug/ml	0.3789	0.3803	0.3796	3.98105
	IL-6
LPS	OD1	OD2	average	concentration（pg/ml）
0ug/ml	0.1927	0.1899	0.1913	1.08485
10ug/ml	0.2497	0.2523	0.251	1.81619
100ug/ml	0.3905	0.3911	0.3908	4.20684
	Control	LPS	LPS+LV-NC	LPS+LV-lnc122636.2
	0	0	0	0
