# Supplementary material for: Long noncoding RNA NONHSAT122636.2 attenuates myocardial inflammation and apoptosis in myocarditis
Source: PLoS One. 2024 Aug 16;19(8):e0307779. doi: 10.1371/journal.pone.0307779 (PMC11329147; doi:10.1371/journal.pone.0307779)
Supplement: S4 File — (ZIP) [file pone.0307779.s004.zip › Figure 4A/TNF-a.xlsx]

## Sheet: Sheet1
	TNF-a
LPS	OD1	OD2	average	concentration（pg/ml）
0ug/ml	1.0935	1.1012	1.09735	411.408
10ug/ml	1.3127	1.2984	1.30555	529.431
100ug/ml	1.5187	1.5209	1.5198	660.112		0ug/ml	411.408	417.436	418.202
						10ug/ml	529.431	539.557	548.315
						100ug/ml	660.112	685.708	687.974
	TNF-a
LPS	OD1	OD2	average	concentration（pg/ml）
0ug/ml	1.1112	1.1056	1.1084	417.436
10ug/ml	1.3245	1.3209	1.3227	539.557
100ug/ml	1.5606	1.5597	1.56015	685.708
	TNF-a
LPS	OD1	OD2	average	concentration（pg/ml）
0ug/ml	1.1109	1.1087	1.1098	418.202
10ug/ml	1.3354	1.3395	1.33745	548.315
100ug/ml	1.5671	1.5603	1.5637	687.974
