# Supplementary material for: Long noncoding RNA NONHSAT122636.2 attenuates myocardial inflammation and apoptosis in myocarditis
Source: PLoS One. 2024 Aug 16;19(8):e0307779. doi: 10.1371/journal.pone.0307779 (PMC11329147; doi:10.1371/journal.pone.0307779)
Supplement: S4 File — (ZIP) [file pone.0307779.s004.zip › Figure 4B.xlsx]

## Sheet: Sheet1
	0μg/ml+24h	lps1	lps2	lps3			10μg/ml+24h	lps1	lps2	lps3			100μg/ml+24h	HCM1	HCM2	HCM3	blank
		0.8723	0.8722	0.9147				0.7361	0.7604	0.7309				0.43	0.4287	0.4073	0.1683
		0.8968	0.8701	0.9203				0.7602	0.75	0.7254				0.4286	0.4418	0.4157	0.1645
		0.8909	0.8679	0.9087				0.7551	0.7344	0.7305				0.4005	0.4551	0.4213	0.1679
		0.8951	0.8647	0.9199				0.7501	0.7421	0.7019				0.42	0.4397	0.4329	0.1661
		0.8703	0.8535	0.9096				0.7499	0.7005	0.6977				0.3778	0.4518	0.4277	0.166
	averageOD	0.88508	0.86568	0.91464			averageOD	0.75028	0.73748	0.71728			averageOD	0.41138	0.44342	0.42098	0.16656
	averageOD-blank	0.71852	0.69912	0.74808			averageOD-blank	0.58372	0.57092	0.55072			averageOD-blank	0.24482	0.27686	0.25442
	average	0.721907											average
	activity	0.995309	0.968435	1.03626			activity	0.808581	0.79085	0.762869			activity	0.33913	0.383512	0.352428
				concentration	0	10	100
					0.995309	0.808581	0.33913
					0.968435	0.79085	0.383512
					1.03626	0.762869	0.352428
