# Supplementary material for: Long noncoding RNA NONHSAT122636.2 attenuates myocardial inflammation and apoptosis in myocarditis
Source: PLoS One. 2024 Aug 16;19(8):e0307779. doi: 10.1371/journal.pone.0307779 (PMC11329147; doi:10.1371/journal.pone.0307779)
Supplement: S4 File — (ZIP) [file pone.0307779.s004.zip › Figure 4C.xls]

## Sheet: sheet1
LPS：10μg/ml,24h
Treatment	Bio Rep	Tec Rep	Ct lncRNA	Average lncRNA	Ct Actin	Average Actin	ΔCt lnc-act	2^（-ΔCt）	Average 2^（-ΔCt）control	2^（-ΔΔCt）	Average 2^（-ΔΔCt）
LPS		i	30.87		14.81
	1	ii	31.1	31.08	14.81	14.8167	16.2633	1.2713e-05		1.80671
		iii	31.27		14.83
		i	31.52		15.04								concenration of LPS	10μg/ml	30μg/ml	50μg/ml	100μg/ml
	2	ii	30.84	31.26	15.04	15.0433	16.2167	1.3131e-05		1.86611	1.77973		relative expression of NONHSAT122636.2	1.78	1.458	0.91	0.3
		iii	31.42		15.05
		i	31.06		14.73
	3	ii	31.41	31.1467	14.79	14.7667	16.38	1.17254e-05		1.66636
		iii	30.97		14.78
Control		i	30.76		13.93
	1	ii	31.07	30.93	13.85	13.8633	17.0667	7.28486e-06		1.03529
		iii	30.96		13.81
		i	31		13.8
	2	ii	31.1	31.1733	13.86	13.8133	17.36	5.94455e-06	7.03654e-06	0.844812	1
		iii	31.42		13.78
		i	30.72		13.72
	3	ii	30.74	30.6733	13.72	13.72	16.9533	7.88022e-06		1.1199
		iii	30.56		13.72
LPS：30μg/ml,24h
Treatment	Bio Rep	Tec Rep	Ct lncRNA	Average lncRNA	Ct Actin	Average Actin	ΔCt lnc-act	2^（-ΔCt）	Average 2^（-ΔCt）control	2^（-ΔΔCt）	Average 2^（-ΔΔCt）
LPS		i	31.25		16.23
	1	ii	32.36	31.7	16.07	16.1433	15.5567	2.0748e-05		1.32831
		iii	31.49		16.13
		i	32.71		16.44
	2	ii	31.39	31.8733	16.52	16.4	15.4733	2.19818e-05		1.40729	1.45824
		iii	31.52		16.24
		i	31.43		16.21
	3	ii	31.48	31.4967	16.25	16.2433	15.2533	2.56029e-05		1.63912
		iii	31.58		16.27
Control		i	30.64		14.29
	1	ii	30.56	30.6033	14.31	14.2967	16.3067	1.23368e-05		0.789815
		iii	30.61		14.29
		i	29.88		14.18
	2	ii	29.95	29.9467	14.19	14.1833	15.7633	1.79789e-05	1.56199e-05	1.15103	1
		iii	30.01		14.18
		i	30.03		13.92
	3	ii	29.76	29.8233	13.97	13.94	15.8833	1.6544e-05		1.05916
		iii	29.68		13.93
LPS：50μg/ml,24h
Treatment	Bio Rep	Tec Rep	Ct lncRNA	Average lncRNA	Ct Actin	Average Actin	ΔCt lnc-act	2^（-ΔCt）	Average 2^（-ΔCt）control	2^（-ΔΔCt）	Average 2^（-ΔΔCt）
LPS		i	27.58		13.46
	1	ii	27.59	27.5467	13.28	13.4333	14.1133	5.64239e-05		0.899565
		iii	27.47		13.56
		i	27.79		13.72
	2	ii	27.68	27.7533	13.72	13.73	14.0233	6.00559e-05		0.95747	0.909994
		iii	27.79		13.75
		i	27.85		13.67
	3	ii	27.8	27.86	13.71	13.7033	14.1567	5.47544e-05		0.872947
		iii	27.93		13.73
Control		i	27.43		13.54
	1	ii	27.59	27.5133	13.55	13.5367	13.9767	6.20303e-05		0.988948
		iii	27.52		13.52
		i	27.6		13.56
	2	ii	27.3	27.45	13.52	13.54	13.91	6.4964e-05	6.27236e-05	1.03572	1
		iii	27.45		13.54
		i	27.51		13.76
	3	ii	27.83	27.72	13.7	13.7233	13.9967	6.11763e-05		0.975333
		iii	27.82		13.71
LPS：100μg/ml,24h
Treatment	Bio Rep	Tec Rep	Ct lncRNA	Average lncRNA	Ct Actin	Average Actin	ΔCt lnc-act	2^（-ΔCt）	Average 2^（-ΔCt）control	2^（-ΔΔCt）	Average 2^（-ΔΔCt）
LPS		i	29.3		14.11
	1	ii	29.07	29.2067	14.12	14.1167	15.09	2.8672e-05		0.445087
		iii	29.25		14.12
		i	29.8		14.06
	2	ii	29.97	29.9433	14.12	14.1033	15.84	1.70484e-05		0.26465	0.299683
		iii	30.06		14.13
		i	30.46		14.3
	3	ii	30.56	30.5667	14.19	14.2433	16.3233	1.21951e-05		0.189311
		iii	30.68		14.24
Control		i	28.5		14.51
	1	ii	28.67	28.5433	14.51	14.5067	14.0367	5.95035e-05		0.923698
		iii	28.46		14.5
		i	28.2		14.44
	2	ii	28.04	28.1567	14.48	14.45	13.7067	7.47967e-05	6.44187e-05	1.1611	1
		iii	28.23		14.43
		i	28.82		14.71
	3	ii	28.59	28.7567	14.69	14.7067	14.05	5.89561e-05		0.915201
		iii	28.86		14.72
