# Supplementary material for: Long noncoding RNA NONHSAT122636.2 attenuates myocardial inflammation and apoptosis in myocarditis
Source: PLoS One. 2024 Aug 16;19(8):e0307779. doi: 10.1371/journal.pone.0307779 (PMC11329147; doi:10.1371/journal.pone.0307779)
Supplement: S4 File — (ZIP) [file pone.0307779.s004.zip › Figure 4D、H.xlsx]

## Sheet: Sheet1
group	Q1	Q2	Q3	Q4	apoptosis rate
control：0μg/ml+24h（100μg/ml+0h）	6	402	288	9186	0.0698239
	23	502	210	9156	0.0719846
	33	389	362	9143	0.0756523
10μg/ml+24h	92	535	304	8963	0.0847989
	48	584	342	8937	0.0934315
	31	635	339	8835	0.0989837
100μg/ml+6h	73	620	293	4111	0.179125
	80	1806	342	7456	0.221809
	6	691	669	3920	0.257283
LPS：100μg/ml+24h	2	614	1105	3725	0.315645
	1	571	1098	3492	0.323324
	15	1036	1184	2789	0.441879
	0μg/ml+24h	10μg/ml+24h	100μg/ml+24h		100μg/ml+0h	100μg/ml+6h	100μg/ml+24h
	0.0698239	0.0847989	0.315645		0.0698239	0.179125	0.315645
	0.0719846	0.0934315	0.323324		0.0719846	0.221809	0.323324
	0.0756523	0.0989837	0.441879		0.0756523	0.257283	0.441879
