# Supplementary material for: Long noncoding RNA NONHSAT122636.2 attenuates myocardial inflammation and apoptosis in myocarditis
Source: PLoS One. 2024 Aug 16;19(8):e0307779. doi: 10.1371/journal.pone.0307779 (PMC11329147; doi:10.1371/journal.pone.0307779)
Supplement: S4 File — (ZIP) [file pone.0307779.s004.zip › Figure 4E/BNP.xlsx]

## Sheet: Sheet1
100ug/ml	BNP
time	OD1	OD2	average value	concentration（pg/ml）
0h	1.5029	1.5147	1.5088	50.5825
6h	1.3801	1.4702	1.42515	56.3632
24h	1.2293	1.2014	1.21535	76.2438
							50.5825	49.5001	51.3676
	BNP						56.3632	58.5811	61.7247
time	OD1	OD2	average value	concentration（pg/ml）			76.2438	77.2355	79.5511
0h	1.5203	1.5319	1.5261	49.5001
6h	1.3982	1.3947	1.39645	58.5811
24h	1.2138	1.2004	1.2071	77.2355
						1.2014
						1.2138
	BNP					1.2004
time	OD1	OD2	average value	concentration（pg/ml）
0h	1.4994	1.4938	1.4966	51.3676
6h	1.3506	1.3664	1.3585	61.7247
24h	1.1854	1.1915	1.18845	79.5511
