# Supplementary material for: Long noncoding RNA NONHSAT122636.2 attenuates myocardial inflammation and apoptosis in myocarditis
Source: PLoS One. 2024 Aug 16;19(8):e0307779. doi: 10.1371/journal.pone.0307779 (PMC11329147; doi:10.1371/journal.pone.0307779)
Supplement: S4 File — (ZIP) [file pone.0307779.s004.zip › Figure 4E/CKMB.xlsx]

## Sheet: Sheet1
100ug/ml	ckmb
time	OD1	OD2	average value	concentration（pg/ml）
0h	0.0576	0.0551	0.05635	1.08246
6h	0.0721	0.0707	0.0714	1.51185
24h	0.1121	0.1329	0.1225	3.23888			1.08246	0.892517	0.918253
							1.51185	1.3937	1.70814
							3.23888	2.44939	2.45971
	ckmb
time	OD1	OD2	average value	concentration（pg/ml）
0h	0.0492	0.0491	0.04915	0.892517
6h	0.0629	0.0719	0.0674	1.3937
24h	0.1017	0.0993	0.1005	2.44939
	ckmb
time	OD1	OD2	average value	concentration（pg/ml）
0h	0.0501	0.0502	0.05015	0.918253
6h	0.0744	0.0813	0.07785	1.70814
24h	0.1004	0.1012	0.1008	2.45971
