# Supplementary material for: Long noncoding RNA NONHSAT122636.2 attenuates myocardial inflammation and apoptosis in myocarditis
Source: PLoS One. 2024 Aug 16;19(8):e0307779. doi: 10.1371/journal.pone.0307779 (PMC11329147; doi:10.1371/journal.pone.0307779)
Supplement: S4 File — (ZIP) [file pone.0307779.s004.zip › Figure 4E/cTnT.xlsx]

## Sheet: Sheet1
100ug/ml	cTNT
time	OD1	OD2	average value	concentration（pg/ml）
0h	0.1762	0.1571	0.16665	13.1941
6h	0.3359	0.3471	0.3415	33.5018
24h	0.5112	0.5093	0.51025	56.4376
										13.1941	13.3486	14.9789
										33.5018	35.4577	29.2727
	cTNT									56.4376	60.281	53.5956
time	OD1	OD2	average value	concentration（pg/ml）
0h	0.1705	0.1658	0.16815	13.3486
6h	0.3627	0.3508	0.35675	35.4577
24h	0.5434	0.5302	0.5368	60.281
	cTNT
time	OD1	OD2	average value	concentration（pg/ml）
0h	0.1792	0.1883	0.18375	14.9789
6h	0.3092	0.3064	0.3078	29.2727
24h	0.4798	0.5009	0.49035	53.5956
