# Supplementary material for: Long noncoding RNA NONHSAT122636.2 attenuates myocardial inflammation and apoptosis in myocarditis
Source: PLoS One. 2024 Aug 16;19(8):e0307779. doi: 10.1371/journal.pone.0307779 (PMC11329147; doi:10.1371/journal.pone.0307779)
Supplement: S4 File — (ZIP) [file pone.0307779.s004.zip › Figure 4E/IL1.xlsx]

## Sheet: Sheet1
100ug/ml	IL-1
time	OD1	OD2	average value	concentration（pg/ml）
0h	0.0415	0.0427	0.0421	1.39778
6h	0.0799	0.0673	0.0736	3.19222
24h	0.1601	0.1622	0.16115	10.1688
								1.39778	1.91546	1.66041
	IL-1							3.19222	3.22433	3.39298
time	OD1	OD2	average value	concentration（pg/ml）				10.1688	9.9457	10.1921
0h	0.0523	0.0519	0.0521	1.91546
6h	0.0688	0.0794	0.0741	3.22433
24h	0.1597	0.1578	0.15875	9.9457
	IL-1
time	OD1	OD2	average value	concentration（pg/ml）
0h	0.0469	0.0477	0.0473	1.66041
6h	0.0779	0.0755	0.0767	3.39298
24h	0.1622	0.1606	0.1614	10.1921
