# Supplementary material for: Long noncoding RNA NONHSAT122636.2 attenuates myocardial inflammation and apoptosis in myocarditis
Source: PLoS One. 2024 Aug 16;19(8):e0307779. doi: 10.1371/journal.pone.0307779 (PMC11329147; doi:10.1371/journal.pone.0307779)
Supplement: S4 File — (ZIP) [file pone.0307779.s004.zip › Figure 4E/IL6.xlsx]

## Sheet: Sheet1
100ug/ml	IL-6
time	OD1	OD2	average value	concentration（pg/ml）
0h	0.1785	0.1761	0.1773	0.939183
6h	0.2257	0.2236	0.22465	1.47156
24h	0.3987	0.4002	0.39945	4.38525
	IL-6
time	OD1	OD2	average value	concentration（pg/ml）
0h	0.1669	0.1702	0.16855	0.853198
6h	0.2445	0.2498	0.24715	1.7637
24h	0.4124	0.4221	0.41725	4.76339
	IL-6
time	OD1	OD2	average value	concentration（pg/ml）
0h	0.1715	0.1664	0.16895	0.857043
6h	0.2401	0.2394	0.23975	1.66486
24h	0.3901	0.3884	0.38925	4.17524
				0.939183	0.853198	0.857043
				1.47156	1.7637	1.66486
				4.38525	4.76339	4.17524
