# Supplementary material for: Long noncoding RNA NONHSAT122636.2 attenuates myocardial inflammation and apoptosis in myocarditis
Source: PLoS One. 2024 Aug 16;19(8):e0307779. doi: 10.1371/journal.pone.0307779 (PMC11329147; doi:10.1371/journal.pone.0307779)
Supplement: S4 File — (ZIP) [file pone.0307779.s004.zip › Figure 4E/TNF.xlsx]

## Sheet: Sheet1
100ug/ml	TNF-a
time	OD1	OD2	average value	concentration（pg/ml）
0h	1.1016	1.1102	1.1059	416.07
6h	1.3119	1.3098	1.31085	532.554
24h	1.5713	1.5723	1.5718	693.154
								416.07	382.772	418.366
								532.554	538.137	537.308
	TNF-a							693.154	655.136	680.45
time	OD1	OD2	average value	concentration（pg/ml）
0h	0.9887	1.0996	1.04415	382.772
6h	1.3227	1.3179	1.3203	538.137
24h	1.5016	1.5222	1.5119	655.136
	TNF-a
time	OD1	OD2	average value	concentration（pg/ml）
0h	1.1114	1.1088	1.1101	418.366
6h	1.3175	1.3203	1.3189	537.308
24h	1.5457	1.5581	1.5519	680.45
