# Supplementary material for: Long noncoding RNA NONHSAT122636.2 attenuates myocardial inflammation and apoptosis in myocarditis
Source: PLoS One. 2024 Aug 16;19(8):e0307779. doi: 10.1371/journal.pone.0307779 (PMC11329147; doi:10.1371/journal.pone.0307779)
Supplement: S4 File — (ZIP) [file pone.0307779.s004.zip › Figure 4F.xlsx]

## Sheet: Sheet1
	100μg/ml+0h	hcm1	hcm2	hcm3			100μg/ml+6h	lps1	lps2	lps3			100μg/ml+24h	HCM1	HCM2	HCM3	blank
		0.9109	0.9969	0.9802				0.6715	0.7554	0.7001				0.4231	0.3928	0.4213	0.1903
		0.8311	0.9691	0.8974				0.6808	0.7487	0.6582				0.4332	0.3977	0.4215	0.1987
		0.9229	0.9874	0.9972				0.7188	0.6066	0.6661				0.3979	0.4022	0.4198	0.1911
		0.8729	0.8957	0.9679				0.7282	0.6843	0.6294				0.4111	0.4103	0.4234	0.1907
		0.8678	0.8852	1.0153				0.7311	0.6973	0.6773				0.4097	0.4033	0.4307	0.1915
	averageOD	0.88112	0.94686	0.9716			averageOD	0.70608	0.69846	0.66622			averageOD	0.415	0.40126	0.42334	0.19246
	averageOD-blank	0.68866	0.7544	0.77914			averageOD-blank	0.51362	0.506	0.47376			averageOD-blank	0.22254	0.2088	0.23088
	average	0.740733
	activity	0.9297	1.01845	1.05185			activity	0.693394	0.683107	0.639582			activity	0.300432	0.281883	0.311691
				时间	0h	6h	24h
					0.9297	0.693394	0.300432
					1.01845	0.683107	0.281883
					1.05185	0.639582	0.311691
