# Supplementary material for: Long noncoding RNA NONHSAT122636.2 attenuates myocardial inflammation and apoptosis in myocarditis
Source: PLoS One. 2024 Aug 16;19(8):e0307779. doi: 10.1371/journal.pone.0307779 (PMC11329147; doi:10.1371/journal.pone.0307779)
Supplement: S4 File — (ZIP) [file pone.0307779.s004.zip › Figure 4G.xls]

## Sheet: sheet1
LPS：100μg/ml,6h
Treatment	Bio Rep	Tec Rep	Ct lncRNA	Average lncRNA	Ct Actin	Average Actin	ΔCt lnc-act	2^（-ΔCt）	Average 2^（-ΔCt）control	2^（-ΔΔCt）	Average 2^（-ΔΔCt）
LPS		i	27.7		13.44
	1	ii	27.76	27.7433	13.62	13.56	14.1833	5.37516e-05		1.42146
		iii	27.77		13.62
		i	27.68		13.3								time	6h	12h	18h	24h
	2	ii	27.65	27.6167	13.2	13.2333	14.3833	4.67935e-05		1.23745	1.45108		relative expression of NONHSAT122636.2	1.451	1.511	0.91	0.3
		iii	27.52		13.2
		i	27.17		13.3
	3	ii	27.32	27.2367	13.31	13.3067	13.93	6.40696e-05		1.69432
		iii	27.22		13.31
Control		i	27.61		12.76
	1	ii	27.33	27.4533	12.68	12.7333	14.72	3.70543e-05		0.9799
		iii	27.42		12.76
		i	27.79		12.93
	2	ii	27.76	27.7967	12.95	12.9367	14.86	3.36275e-05	3.78144e-05	0.889278	1
		iii	27.84		12.93
		i	27.25		12.66
	3	ii	27.33	27.26	12.76	12.7467	14.5133	4.27613e-05		1.13082
		iii	27.2		12.82
LPS：100μg/ml,12h
Treatment	Bio Rep	Tec Rep	Ct lncRNA	Average lncRNA	Ct Actin	Average Actin	ΔCt lnc-act	2^（-ΔCt）	Average 2^（-ΔCt）control	2^（-ΔΔCt）	Average 2^（-ΔΔCt）
LPS		i	29.26		13.87
	1	ii	29.25	29.1733	13.84	13.8433	15.33	2.42778e-05		1.24793
		iii	29.01		13.82
		i	29.99		13.97
	2	ii	30.12	29.9267	14.01	13.99	15.9367	1.59436e-05		0.819529	0.986022
		iii	29.67		13.99
		i	29.77		13.8
	3	ii	29.61	29.6533	13.86	13.8367	15.8167	1.73264e-05		0.89061
		iii	29.58		13.85
Control		i	29.03		13.66
	1	ii	29.03	29.16	13.71	13.6867	15.4733	2.19818e-05		1.1299
		iii	29.42		13.69
		i	29.67		13.91
	2	ii	29.52	29.6533	13.86	13.88	15.7733	1.78547e-05	1.94545e-05	0.917767	1
		iii	29.77		13.87
		i	29.49		13.68
	3	ii	29.28	29.43	13.72	13.71	15.72	1.85271e-05		0.95233
		iii	29.52		13.73
LPS：100μg/ml,18h
Treatment	Bio Rep	Tec Rep	Ct lncRNA	Average lncRNA	Ct Actin	Average Actin	ΔCt lnc-act	2^（-ΔCt）	Average 2^（-ΔCt）control	2^（-ΔΔCt）	Average 2^（-ΔΔCt）
LPS		i	29.89		15.05
	1	ii	29.98	29.9633	15.05	15.06	14.9033	3.26324e-05		0.370244
		iii	30.02		15.08
		i	28.87		14.72
	2	ii	29.48	29.14	15.04	14.79	14.35	4.78872e-05		0.543323	0.444337
		iii	29.07		14.61
		i	28.06		13.31
	3	ii	27.98	27.93	13	13.2067	14.7233	3.69688e-05		0.419444
		iii	27.75		13.31
Control		i	28.02		14.3
	1	ii	27.75	27.8667	14.09	14.2867	13.58	8.16606e-05		0.926513
		iii	27.83		14.47
		i	27.56		14.51
	2	ii	27.98	27.7133	14.17	14.3333	13.38	9.38034e-05	8.81376e-05	1.06428	1
		iii	27.6		14.32
		i	28.09		14.44
	3	ii	27.63	27.5667	13.88	14.11	13.4567	8.89487e-05		1.0092
		iii	26.98		14.01
LPS：100μg/ml,24h
Treatment	Bio Rep	Tec Rep	Ct lncRNA	Average lncRNA	Ct Actin	Average Actin	ΔCt lnc-act	2^（-ΔCt）	Average 2^（-ΔCt）control	2^（-ΔΔCt）	Average 2^（-ΔΔCt）
LPS		i	29.3		14.11
	1	ii	29.07	29.2067	14.12	14.1167	15.09	2.8672e-05		0.445087
		iii	29.25		14.12
		i	29.8		14.06
	2	ii	29.97	29.9433	14.12	14.1033	15.84	1.70484e-05		0.26465	0.299683
		iii	30.06		14.13
		i	30.46		14.3
	3	ii	30.56	30.5667	14.19	14.2433	16.3233	1.21951e-05		0.189311
		iii	30.68		14.24
Control		i	28.5		14.51
	1	ii	28.67	28.5433	14.51	14.5067	14.0367	5.95035e-05		0.923698
		iii	28.46		14.5
		i	28.2		14.44
	2	ii	28.04	28.1567	14.48	14.45	13.7067	7.47967e-05	6.44187e-05	1.1611	1
		iii	28.23		14.43
		i	28.82		14.71
	3	ii	28.59	28.7567	14.69	14.7067	14.05	5.89561e-05		0.915201
		iii	28.86		14.72
