# Supplementary material for: Long noncoding RNA NONHSAT122636.2 attenuates myocardial inflammation and apoptosis in myocarditis
Source: PLoS One. 2024 Aug 16;19(8):e0307779. doi: 10.1371/journal.pone.0307779 (PMC11329147; doi:10.1371/journal.pone.0307779)
Supplement: S5 File — (ZIP) [file pone.0307779.s005.zip]

Archive with 17 entries (15 files):
- Figure 5A.xls
- Figure 5B.xlsx
- Figure 5C.xlsx
- Figure 5D.xlsx
- Figure 5E.xlsx
- Figure 5F/
- Figure 5F/cTnT、CKMB、bnp.xlsx
- Figure 5F/TNF、IL1、IL6.xlsx
- Figure 5G/
- Figure 5G/bnp.xlsx
- Figure 5G/CKMB.xlsx
- Figure 5G/IL-1.xlsx
- Figure 5G/IL-6.xlsx
- Figure 5G/TNF-α.xlsx
- Figure 5G/TNT.xlsx
- Figure 5H.xlsx
- Figure 5I.xlsx
