# Supplementary material for: Long noncoding RNA NONHSAT122636.2 attenuates myocardial inflammation and apoptosis in myocarditis
Source: PLoS One. 2024 Aug 16;19(8):e0307779. doi: 10.1371/journal.pone.0307779 (PMC11329147; doi:10.1371/journal.pone.0307779)
Supplement: S5 File — (ZIP) [file pone.0307779.s005.zip › Figure 5A.xls]

## Sheet: sheet1
LPS：100μg/ml,24h
Treatment	Bio Rep	Tec Rep	Ct lncRNA	Average lncRNA	Ct Actin	Average Actin	ΔCt lnc-act	2^（-ΔCt）	Average 2^（-ΔCt）control	2^（-ΔΔCt）	Average 2^（-ΔΔCt）
LV-NONHSAT122636.2		i	20.46		13.83
	1	ii	20.5	20.44	13.87	13.8533	6.58667	0.0104044		615.526
		iii	20.36		13.86
		i	20.54		13.83
	2	ii	20.52	20.5367	13.83	13.83	6.70667	0.00957397		566.399	588.083
		iii	20.55		13.83
		i	20.49		13.77
	3	ii	20.32	20.3633	13.69	13.6967	6.66667	0.00984313		582.323
		iii	20.28		13.63
Control		i	29.99		14.05
	1	ii	30.06	30.025	14.1	14.0633	15.9617	1.56697e-05		0.927022
		iii			14.04
		i	30.01		14.29
	2	ii	29.99	29.9533	14.28	14.2867	15.6667	1.92249e-05	1.69032e-05	1.13735	1
		iii	29.86		14.29
		i	29.6		13.84
	3	ii	29.82	29.7633	13.79	13.815	15.9483	1.58151e-05		0.935629
		iii	29.87
LV-NC		i	29.8		13.82
	1	ii	29.65	29.8	13.84	13.8167	15.9833	1.54361e-05		0.913204
		iii	29.95		13.79
		i	30.52		14.16
	2	ii		30.62	14.09	14.0667	16.5533	1.0398e-05		0.615149	0.793467
		iii	30.72		13.95
		i	29.89		13.98
	3	ii	30	29.9967	13.86	13.9133	16.0833	1.44024e-05		0.852049
		iii	30.1		13.9
