# Supplementary material for: Long noncoding RNA NONHSAT122636.2 attenuates myocardial inflammation and apoptosis in myocarditis
Source: PLoS One. 2024 Aug 16;19(8):e0307779. doi: 10.1371/journal.pone.0307779 (PMC11329147; doi:10.1371/journal.pone.0307779)
Supplement: S5 File — (ZIP) [file pone.0307779.s005.zip › Figure 5B.xlsx]

## Sheet: Sheet1
	control-1	control-2	control-3	Lps1	Lps2	Lps3	lv-NC 1	lv-NC 2	lv-NC 3	lv1	lv2	lv3
actin	16.12	15.77	15.96	15.22	15.58	15.02	15.17	15.08	15.25	15.6	15.71	15.74
lnc3	32.31	31.98	32.06	32.2	32.73	31.47	32.08	31.68	31.7	21.88	22.15	22.13
△Ct	16.19	16.21	16.1	16.98	17.15	16.45	16.91	16.6	16.45	6.28	6.44	6.39
2^-△Ct	1.33759e-05	1.31918e-05	1.4237e-05	7.7359e-06	6.876e-06	1.11701e-05	8.1205e-06	1.0067e-05	1.11701e-05	0.0128686	0.0115177	0.0119239
			1.36016e-05
2^-△△Ct	0.983412	0.969873	1.04671	0.568751	0.50553	0.821236	0.597027	0.740139	0.821236	946.113	846.795	876.657
average	1			0.631839			0.719467			889.855
