# Supplementary material for: Long noncoding RNA NONHSAT122636.2 attenuates myocardial inflammation and apoptosis in myocarditis
Source: PLoS One. 2024 Aug 16;19(8):e0307779. doi: 10.1371/journal.pone.0307779 (PMC11329147; doi:10.1371/journal.pone.0307779)
Supplement: S5 File — (ZIP) [file pone.0307779.s005.zip › Figure 5C.xlsx]

## Sheet: Sheet1
		control group		experimental group
	N1	N2	N3	Lps1	Lps2	Lps3	lv1	lv2	lv3	v1	v2	v3
U6	12.79	13.06	12.76	13.01	12.76	12.34	12.99	12.5	13.66	13.25	12.31	12.26
miR2110	23.86	24.03	24.11	24.25	24.08	23.53	23.85	23.74	24.8	24.56	23.16	23.61
△Ct	11.07	10.97	11.35	11.24	11.32	11.19	10.86	11.24	11.14	11.31	10.85	11.35
2^-△Ct	0.000465155	0.000498541	0.000383098	0.00041345	0.000391147	0.00042803	0.00053804	0.00041345	0.000443125	0.000393868	0.000541782	0.000383098
			0.000448931
2^-△△Ct	1.03614	1.11051	0.853355	0.920965	0.871286	0.953442	1.19849	0.920965	0.987065	0.877346	1.20683	0.853355
average value			1			0.915231			1.03551			0.979175
