# Supplementary material for: Long noncoding RNA NONHSAT122636.2 attenuates myocardial inflammation and apoptosis in myocarditis
Source: PLoS One. 2024 Aug 16;19(8):e0307779. doi: 10.1371/journal.pone.0307779 (PMC11329147; doi:10.1371/journal.pone.0307779)
Supplement: S5 File — (ZIP) [file pone.0307779.s005.zip › Figure 5D.xlsx]

## Sheet: Sheet1
100ug/ml stimulate 24h	control group			experimental group
	C1	C2	C3	LPS1	LPS2	LPS3	LV-NC1	LV-NC2	LV-NC3	LV↑1	LV↑2	LV↑3
actin	14.51	14.45	14.71	14.12	14.1	14.24	14.56	14.39	14.51	14.25	14.17	14.21
cacna1c	29.77	29.85	30.32	31.05	31.25	31.46	31.77	31.41	31.48	31.51	31.32	31.25
△Ct	15.26	15.4	15.61	16.93	17.15	17.22	17.21	17.02	16.97	17.26	17.15	17.04
2^-△Ct	2.54849e-05	2.3128e-05	1.9995e-05	8.0087e-06	6.876e-06	6.55033e-06	6.5959e-06	7.52436e-06	7.7897e-06	6.37122e-06	6.876e-06	7.42077e-06
			2.28693e-05
2^-△△Ct	1.11437	1.01131	0.874317	0.350195	0.300665	0.286425	0.288417	0.329016	0.340619	0.278593	0.300665	0.324486
average value			1			0.312428			0.31935			0.301248
