# Supplementary material for: Long noncoding RNA NONHSAT122636.2 attenuates myocardial inflammation and apoptosis in myocarditis
Source: PLoS One. 2024 Aug 16;19(8):e0307779. doi: 10.1371/journal.pone.0307779 (PMC11329147; doi:10.1371/journal.pone.0307779)
Supplement: S5 File — (ZIP) [file pone.0307779.s005.zip › Figure 5E.xlsx]

## Sheet: Sheet1
grouping		Firefly luciferase reading value			Sea kidney luciferase reading value			Fireflies/Sea Kidney			average value	Relative value (relative to negative group)
1	NC mimic + NONHSAT122636.2-WT-pmirGLO	541692	547456	544136	95952	82536	88504	5.64545	6.63294	6.14815	6.14218	0.919128	1.0799	1.00097
2	hsa-miR-2110 mimics + NONHSAT122636.2-WT-pmirGLO	189164	135240	153341	29332	28676	28001	6.44907	4.71614	5.47627		1.04996	0.767828	0.891584
3	NC mimic + NONHSAT122636.2-MT-pmirGLO	552348	515964	531406	101736	86664	89105	5.42923	5.95361	5.96382		0.883926	0.9693	0.970961
4	hsa-miR-2110 mimics + NONHSAT122636.2-MT-pmirGLO	311980	314636	313511	56580	61076	59941	5.51396	5.15155	5.23033		0.897721	0.838717	0.851543
										P value	0.3197
										P value summary	ns
										Are means signif. different? (P < 0.05)	No
										Tukey's Multiple Comparison Test	Significant? P < 0.05?	Summary
										NC mimic + NONHSAT122636.2-WT- vs hsa-miR-2110 mimics + NONHSAT1	No	ns
										NC mimic + NONHSAT122636.2-WT- vs NC mimic + NONHSAT122636.2-MT-	No	ns
										NC mimic + NONHSAT122636.2-WT- vs hsa-miR-2110 mimics + NONHSAT1	No	ns
										hsa-miR-2110 mimics + NONHSAT1 vs NC mimic + NONHSAT122636.2-MT-	No	ns
										hsa-miR-2110 mimics + NONHSAT1 vs hsa-miR-2110 mimics + NONHSAT1	No	ns
										NC mimic + NONHSAT122636.2-MT- vs hsa-miR-2110 mimics + NONHSAT1	No	ns
