# Supplementary material for: Long noncoding RNA NONHSAT122636.2 attenuates myocardial inflammation and apoptosis in myocarditis
Source: PLoS One. 2024 Aug 16;19(8):e0307779. doi: 10.1371/journal.pone.0307779 (PMC11329147; doi:10.1371/journal.pone.0307779)
Supplement: S5 File — (ZIP) [file pone.0307779.s005.zip › Figure 5F/cTnT、CKMB、bnp.xlsx]

## Sheet: Sheet1
cTnT
Group	OD1	OD2	Average OD	Concentration（pg/ml）
HCM	0.186	0.1688	0.1774	14.31
LPS	0.5411	0.5325	0.5368	60.281
LPS+LV-NC	0.5047	0.5089	0.5068	55.9425
LPS+LV-NONHSAT122636.2	0.3441	0.351	0.34755	34.2747
cTnT
Group	OD1	OD2	Average OD	Concentration（pg/ml）
HCM	0.1903	0.1678	0.17905	14.4832
LPS	0.5432	0.5354	0.5393	60.6459
LPS+LV-NC	0.5409	0.5534	0.54715	61.7949
LPS+LV-NONHSAT122636.2	0.3458	0.3478	0.3468	34.1786
cTnT
Group	OD1	OD2	Average OD	Concentration（pg/ml）
HCM	0.1893	0.1686	0.17895	14.4726
LPS	0.5435	0.5353	0.5394	60.6605
LPS+LV-NC	0.5357	0.5381	0.5369	60.2956
LPS+LV-NONHSAT122636.2	0.3463	0.3472	0.34675	34.1722
CKMB
Group	OD1	OD2	Average OD	Concentration（pg/ml）
HCM	0.0789	0.0776	0.07825	1.72054
LPS	0.0807	0.1152	0.09795	2.36213
LPS+LV-NC	0.0992	0.0976	0.0984	2.37746
LPS+LV-NONHSAT122636.2	0.0843	0.0862	0.08525	1.9417
CKMB
Group	OD1	OD2	Average OD	Concentration（pg/ml）
HCM	0.0774	0.0764	0.0769	1.67879
LPS	0.0792	0.1136	0.0964	2.30954
LPS+LV-NC	0.0971	0.0956	0.09635	2.30785
LPS+LV-NONHSAT122636.2	0.0825	0.0846	0.08355	1.88728
CKMB
Group	OD1	OD2	Average OD	Concentration（pg/ml）
HCM	0.0767	0.0757	0.0762	1.65726
LPS	0.0786	0.1129	0.09575	2.2876
LPS+LV-NC	0.0965	0.0942	0.09535	2.27412
LPS+LV-NONHSAT122636.2	0.0834	0.0812	0.0823	1.84755
BNP
Group	OD1	OD2	Average OD	Concentration（pg/ml）
HCM	1.4993	1.5114	1.50535	32.7258
LPS	1.3126	1.4694	1.391	41.388
LPS+LV-NC	1.1751	1.6629	1.419	39.0074
LPS+LV-NONHSAT122636.2	1.5821	1.8631	1.7226	21.9213
BNP
Group	OD1	OD2	Average OD	Concentration（pg/ml）
HCM	1.6461	1.4331	1.5396	30.609
LPS	1.4278	1.4445	1.43615	37.6391
LPS+LV-NC	1.4406	1.4858	1.4632	35.6083
LPS+LV-NONHSAT122636.2	1.6043	1.8481	1.7262	21.7856
BNP
Group	OD1	OD2	Average OD	Concentration（pg/ml）
HCM	1.4626	1.4459	1.45425	36.2637
LPS	1.3849	1.3867	1.3858	41.8513
LPS+LV-NC	1.4245	1.5182	1.47135	35.0252
LPS+LV-NONHSAT122636.2	1.4756	1.6228	1.5492	30.0486
