# Supplementary material for: Long noncoding RNA NONHSAT122636.2 attenuates myocardial inflammation and apoptosis in myocarditis
Source: PLoS One. 2024 Aug 16;19(8):e0307779. doi: 10.1371/journal.pone.0307779 (PMC11329147; doi:10.1371/journal.pone.0307779)
Supplement: S5 File — (ZIP) [file pone.0307779.s005.zip › Figure 5F/TNF、IL1、IL6.xlsx]

## Sheet: Sheet1
TNF-α
Group	OD1	OD2	Average OD	Concentration（pg/ml）
HCM	1.075	1.1928	1.1339	431.451
LPS	1.5085	1.4864	1.49745	646.065
LPS+LV-NC	1.7444	1.6452	1.6948	773.275
LPS+LV-NONHSAT122636.2	1.1983	0.9667	1.0825	403.35
TNF-α
Group	OD1	OD2	Average OD	Concentration（pg/ml）
HCM	1.1346	1.3882	1.2614	503.638
LPS	1.4665	1.4766	1.47155	629.906
LPS+LV-NC	1.5118	1.5263	1.51905	659.639
LPS+LV-NONHSAT122636.2	1.2164	1.1099	1.16315	447.703
TNF-α
Group	OD1	OD2	Average OD	Concentration（pg/ml）
HCM	1.2586	1.3479	1.30325	528.077
LPS	1.4768	1.4578	1.4673	627.267
LPS+LV-NC	1.4187	1.7404	1.57955	698.121
LPS+LV-NONHSAT122636.2	1.1731	1.0552	1.11415	420.584
IL-1β
Group	OD1	OD2	Average OD	Concentration（pg/ml）
HCM	0.0643	0.0697	0.067	2.77824
LPS	0.1563	0.1477	0.152	9.32691
LPS+LV-NC	0.1497	0.1511	0.1504	9.18213
LPS+LV-NONHSAT122636.2	0.0687	0.0704	0.06955	2.93597
IL-1β
Group	OD1	OD2	Average OD	Concentration（pg/ml）
HCM	0.0696	0.0679	0.06875	2.88618
LPS	0.1544	0.1468	0.1506	9.20018
LPS+LV-NC	0.149	0.1498	0.1494	9.09201
LPS+LV-NONHSAT122636.2	0.0753	0.0727	0.074	3.2179
IL-1β
Group	OD1	OD2	Average OD	Concentration（pg/ml）
HCM	0.0764	0.0704	0.0734	3.1794
LPS	0.1544	0.1471	0.15075	9.21373
LPS+LV-NC	0.1494	0.1491	0.14925	9.07852
LPS+LV-NONHSAT122636.2	0.0761	0.0777	0.0769	3.40607
IL-6
Group	OD1	OD2	Average OD	Concentration（pg/ml）
HCM	0.1938	0.2027	0.19825	1.16084
LPS	0.3462	0.3338	0.34	3.23014
LPS+LV-NC	0.3583	0.3509	0.3546	3.49836
LPS+LV-NONHSAT122636.2	0.3055	0.2884	0.29695	2.49847
IL-6
Group	OD1	OD2	Average OD	Concentration（pg/ml）
HCM	0.2334	0.2254	0.2294	1.53115
LPS	0.3416	0.3251	0.33335	3.11133
LPS+LV-NC	0.3455	0.3438	0.34465	3.31447
LPS+LV-NONHSAT122636.2	0.2597	0.2525	0.2561	1.88684
IL-6
Group	OD1	OD2	Average OD	Concentration（pg/ml）
HCM	0.2135	0.2049	0.2092	1.28549
LPS	0.3485	0.3834	0.36595	3.71384
LPS+LV-NC	0.3033	0.3064	0.30485	2.62608
LPS+LV-NONHSAT122636.2	0.2716	0.2875	0.27955	2.22804
