# Supplementary material for: Long noncoding RNA NONHSAT122636.2 attenuates myocardial inflammation and apoptosis in myocarditis
Source: PLoS One. 2024 Aug 16;19(8):e0307779. doi: 10.1371/journal.pone.0307779 (PMC11329147; doi:10.1371/journal.pone.0307779)
Supplement: S5 File — (ZIP) [file pone.0307779.s005.zip › Figure 5G/bnp.xlsx]

## Sheet: Sheet1
	control1	control2	control3	Lps1	Lps2	Lps3	lv-NC1	lv-NC2	lv-NC3	lv1	lv2	lv3
actin	15.84	15.2	15.25	15.46	15	15.51	16.26	16.11	16.32	15.6	15.65	15.85
BNP	30.5	29.81	29.82	29.29	28.75	29.3	30.13	29.8	30.22	30.36	29.96	30.25
△Ct	14.66	14.61	14.57	13.83	13.75	13.79	13.87	13.69	13.9	14.76	14.31	14.4
2^-△Ct	3.86278e-05	3.999e-05	4.11143e-05	6.86681e-05	7.25834e-05	7.05986e-05	6.67904e-05	7.56658e-05	6.54159e-05	3.6041e-05	4.92335e-05	4.6256e-05
			3.99107e-05
2^-△△Ct	0.967856	1.00199	1.03016	1.72054	1.81865	1.76891	1.67349	1.89588	1.63905	0.903041	1.23359	1.15899
average	1			1.76937			1.73614			1.09854
