# Supplementary material for: Long noncoding RNA NONHSAT122636.2 attenuates myocardial inflammation and apoptosis in myocarditis
Source: PLoS One. 2024 Aug 16;19(8):e0307779. doi: 10.1371/journal.pone.0307779 (PMC11329147; doi:10.1371/journal.pone.0307779)
Supplement: S5 File — (ZIP) [file pone.0307779.s005.zip › Figure 5G/CKMB.xlsx]

## Sheet: Sheet1
	control1	control2	control3	Lps1	Lps2	Lps3	lv1	lv2	lv3	lv-NC1	lv-NC2	lv-NC3
actin	15.15	14.88	15.58	16.52	15.82	16.21	15.66	15.8	16.11	15.97	15.76	15.96
CKMB	30.89	30.42	31.03	31.09	30.95	30.67	31.57	31.3	31.59	30.55	30.37	30.77
△Ct	15.74	15.54	15.45	14.57	15.13	14.46	15.91	15.5	15.48	14.58	14.61	14.81
2^-△Ct	1.82721e-05	2.09891e-05	2.23402e-05	4.11143e-05	2.78879e-05	4.43717e-05	1.6241e-05	2.15792e-05	2.18804e-05	4.08303e-05	3.999e-05	3.48133e-05
			2.05338e-05
2^-△△Ct	0.889854	1.02217	1.08797	2.00228	1.35815	2.16091	0.79094	1.05091	1.06558	1.98845	1.94752	1.69542
average			1			1.84045			0.969144			1.87713
