# Supplementary material for: Long noncoding RNA NONHSAT122636.2 attenuates myocardial inflammation and apoptosis in myocarditis
Source: PLoS One. 2024 Aug 16;19(8):e0307779. doi: 10.1371/journal.pone.0307779 (PMC11329147; doi:10.1371/journal.pone.0307779)
Supplement: S5 File — (ZIP) [file pone.0307779.s005.zip › Figure 5G/IL-1.xlsx]

## Sheet: Sheet1
	control1	control2	control3	Lps1	Lps2	Lps3	lv-NC1	lv-NC2	lv-NC3	lv1	lv2	lv3
actin	14.74	14.48	14.67	15.11	14.93	15.12	14.61	14.66	14.87	14.68	15.04	15.03
IL-1	24.9	24.42	24.61	21.48	21.31	21.97	21.49	21.24	21.27	22.59	22.59	22.82
△Ct	10.16	9.94	9.94	6.37	6.38	6.85	6.88	6.58	6.4	7.91	7.55	7.79
2^-△Ct	0.000874048	0.00101803	0.00101803	0.0120904	0.0120068	0.00866851	0.00849012	0.0104526	0.0118415	0.0041577	0.00533609	0.00451831
			0.000970038
2^-△△Ct	0.901045	1.04948	1.04948	12.4638	12.3777	8.93626	8.75235	10.7754	12.2073	4.28612	5.50091	4.65787
average			1			11.2593			10.5784			4.81497
			HCM	HCM+LPS	HCM+LPS+OE-lncRNA	HCM+LPS+OE-control
			1	0.7342
