# Supplementary material for: Long noncoding RNA NONHSAT122636.2 attenuates myocardial inflammation and apoptosis in myocarditis
Source: PLoS One. 2024 Aug 16;19(8):e0307779. doi: 10.1371/journal.pone.0307779 (PMC11329147; doi:10.1371/journal.pone.0307779)
Supplement: S5 File — (ZIP) [file pone.0307779.s005.zip › Figure 5G/IL-6.xlsx]

## Sheet: Sheet1
	control1	control2	control3	Lps1	Lps2	Lps3	lv-NC1	lv-NC2	lv-NC3	lv1	lv2	lv3
actin	14.86	14.86	14.81	14.94	15.06	14.95	15.03	15	15.16	14.62	14.69	15.04
IL-6	29.48	29.32	29.9	29.03	28.78	28.88	29.02	28.93	28.97	29.03	28.93	29.1
△Ct	14.62	14.46	15.09	14.09	13.72	13.93	13.99	13.93	13.81	14.41	14.24	14.06
2^-△Ct	3.97138e-05	4.43717e-05	2.8672e-05	5.73439e-05	7.41086e-05	6.40696e-05	6.14597e-05	6.40696e-05	6.96267e-05	4.59365e-05	5.16812e-05	5.85488e-05
			3.75858e-05
2^-△△Ct	1.05662	1.18054	0.76284	1.52568	1.97172	1.70462	1.63518	1.70462	1.85247	1.22218	1.37502	1.55774
average			1			1.73401			1.73076			1.38498
