# Supplementary material for: Long noncoding RNA NONHSAT122636.2 attenuates myocardial inflammation and apoptosis in myocarditis
Source: PLoS One. 2024 Aug 16;19(8):e0307779. doi: 10.1371/journal.pone.0307779 (PMC11329147; doi:10.1371/journal.pone.0307779)
Supplement: S5 File — (ZIP) [file pone.0307779.s005.zip › Figure 5G/TNF-α.xlsx]

## Sheet: Sheet1
	control1	control2	control3	Lps1	Lps2	Lps3	lv-nc1	lv-nc2	lv-nc3	lv1	lv2	lv3
actin	14.1	13.86	14.09	15.05	14.69	14.89	14.63	14.51	14.54	14.74	14.44	14.17
TNF	31.85	31.25	31.61	31.8	31.68	31.66	31.37	31.31	31.44	31.92	31.75	31.5
△Ct	17.75	17.39	17.52	16.75	16.99	16.77	16.74	16.8	16.9	17.18	17.31	17.33
2^-△Ct	4.53647e-06	5.82222e-06	5.32052e-06	9.07293e-06	7.68246e-06	8.94802e-06	9.13604e-06	8.76387e-06	8.17698e-06	6.73449e-06	6.15419e-06	6.06946e-06
			5.2264e-06
2^-△△Ct	0.86799	1.114	1.01801	1.73598	1.46993	1.71208	1.74805	1.67685	1.56455	1.28855	1.17752	1.16131
average			1			1.63933			1.66315			1.20913
