# Supplementary material for: Long noncoding RNA NONHSAT122636.2 attenuates myocardial inflammation and apoptosis in myocarditis
Source: PLoS One. 2024 Aug 16;19(8):e0307779. doi: 10.1371/journal.pone.0307779 (PMC11329147; doi:10.1371/journal.pone.0307779)
Supplement: S5 File — (ZIP) [file pone.0307779.s005.zip › Figure 5G/TNT.xlsx]

## Sheet: Sheet1
	control1	control2	control3	Lps1	Lps2	Lps3	lv-nc1	lv-nc2	lv-nc3	lv1	lv2	lv3
actin	14.85	14.86	14.92	14.89	15.01	14.9	14.77	14.71	15.01	15.03	14.96	15.37
TNT	33.38	33.02	32.92	32.02	32.64	32	32.15	32.05	32.17	33.08	32.83	32.86
△Ct	18.53	18.16	18	17.13	17.63	17.1	17.38	17.34	17.16	18.05	17.87	17.49
2^-△Ct	2.64189e-06	3.41425e-06	3.8147e-06	6.97198e-06	4.92993e-06	7.11848e-06	5.86271e-06	6.02754e-06	6.8285e-06	3.68475e-06	4.1744e-06	5.43232e-06
			3.29028e-06
2^-△△Ct	0.802937	1.03768	1.15938	2.11896	1.49833	2.16349	1.78183	1.83192	2.07536	1.11989	1.26871	1.65102
average			1			1.92693			1.89637			1.34654
