# Supplementary material for: Long noncoding RNA NONHSAT122636.2 attenuates myocardial inflammation and apoptosis in myocarditis
Source: PLoS One. 2024 Aug 16;19(8):e0307779. doi: 10.1371/journal.pone.0307779 (PMC11329147; doi:10.1371/journal.pone.0307779)
Supplement: S5 File — (ZIP) [file pone.0307779.s005.zip › Figure 5H.xlsx]

## Sheet: Sheet1
						average										average											average
HCM	1.3064	1.3059	1.2798	1.3257	1.3092	1.3054				HCM	1.5016	1.4895	1.511	1.4887	1.4957	1.4973					HCM	1.4819	1.4866	1.4907	1.4912	1.4933	1.48874
HCM+LPS	0.8768	0.8623	0.8709	0.8603	0.8751	0.86908				HCM+LPS	0.8547	0.8519	0.8522	0.8479	0.8501	0.85136					HCM+LPS	0.9387	0.9396	0.9247	0.9401	0.9399	0.9366
LV-NC	0.8256	0.8017	0.8096	0.7967	0.7919	0.8051				LV-NC	0.8307	0.8354	0.8331	0.8269	0.8354	0.8323					LV-NC	0.9277	0.9351	0.9211	0.9369	0.9101	0.92618
LV-NONHSAT122636.2	1.0142	1.0765	1.0315	1.0624	1.0303	1.04298				LV-NONHSAT122636.2	1.1356	1.1203	1.1209	1.1384	1.1458	1.1322					LV-NONHSAT122636.2	1.1671	1.1411	1.1283	1.1329	1.1297	1.13982
空白	0.1297	0.1326	0.133	0.1465	0.1466	0.13768				空白	0.1289	0.1226	0.1312	0.1365	0.1366	0.13116					blank	0.1254	0.1198	0.1368	0.1299	0.1344	0.12926
															averageOD1	averageOD2	averageOD3						average		cell viability
														HCM	1.3054	1.4973	1.48874		OD-Blank	1.16772	1.36614	1.35948	1.29778	HCM	0.899783	1.05267	1.04754
														HCM+LPS	0.86908	0.85136	0.9366		OD-Blank	0.7314	0.7202	0.80734		HCM+LPS	0.563578	0.554948	0.622093
														LV-NC	0.8051	0.8323	0.92618		OD-Blank	0.66742	0.70114	0.79692		LV-NC	0.514278	0.540261	0.614064
														LV-NONHSAT122636.2	1.04298	1.1322	1.13982		OD-Blank	0.9053	1.00104	1.01056		LV-NONHSAT122636.2	0.697576	0.771348	0.778684
														blank	0.13768	0.13116	0.12926
