# Supplementary material for: Long noncoding RNA NONHSAT122636.2 attenuates myocardial inflammation and apoptosis in myocarditis
Source: PLoS One. 2024 Aug 16;19(8):e0307779. doi: 10.1371/journal.pone.0307779 (PMC11329147; doi:10.1371/journal.pone.0307779)
Supplement: S5 File — (ZIP) [file pone.0307779.s005.zip › Figure 5I.xlsx]

## Sheet: Sheet1
group	Q1	Q2	Q3	Q4	apoptosis rante
control：0μg/ml+24h（100μg/ml+0h）	6	402	288	9186	0.0698239
	23	502	210	9156	0.0719846
	33	389	362	9143	0.0756523
LPS+LV-NONHSAT122636.2	15	712	379	8784	0.110313
	51	796	302	8703	0.111449
	177	954	201	8462	0.117929
LPS+LV-NC	3	735	613	3871	0.258139
	6	750	826	4420	0.262579
	6	851	591	3804	0.274562
LPS：100μg/ml+24h	2	614	1105	3725	0.315645
	1	571	1098	3492	0.323324
	15	1036	1184	2789	0.441879
	control	LPS	LPS+NC	LPS+LV-NONHSAT122636.2
	0.0698239	0.315645	0.258139	0.110313
	0.0719846	0.323324	0.262579	0.111449
	0.0756523	0.441879	0.274562	0.117929
