# Supplementary material for: Long noncoding RNA NONHSAT122636.2 attenuates myocardial inflammation and apoptosis in myocarditis
Source: PLoS One. 2024 Aug 16;19(8):e0307779. doi: 10.1371/journal.pone.0307779 (PMC11329147; doi:10.1371/journal.pone.0307779)
Supplement: S6 File — (ZIP) [file pone.0307779.s006.zip]

Archive with 24 entries (18 files):
- 0μg_ml 24h  ( 100μg_ml 0h) (control)/
- 0μg_ml 24h  ( 100μg_ml 0h) (control)/Figure4D.jpg
- 0μg_ml 24h  ( 100μg_ml 0h) (control)/Figure4H-1.jpg
- 0μg_ml 24h  ( 100μg_ml 0h) (control)/Figure5I-1.jpg
- 100μg_ml 24h  (LPS)/
- 100μg_ml 24h  (LPS)/Figure4D-3.jpg
- 100μg_ml 24h  (LPS)/Figure4H-3.jpg
- 100μg_ml 24h  (LPS)/Figure5I-2.jpg
- 100μg_ml 6h/
- 100μg_ml 6h/10.jpg
- 100μg_ml 6h/11.jpg
- 100μg_ml 6h/Figure4H-2.jpg
- 10μg_ml 24h/
- 10μg_ml 24h/4.jpg
- 10μg_ml 24h/6.jpg
- 10μg_ml 24h/Figure4D-2.jpg
- LPS+LV-NC/
- LPS+LV-NC/13.jpg
- LPS+LV-NC/14.jpg
- LPS+LV-NC/Figure5I-3.jpg
- LPS+LV-NONHSAT122636.2/
- LPS+LV-NONHSAT122636.2/17.jpg
- LPS+LV-NONHSAT122636.2/18.jpg
- LPS+LV-NONHSAT122636.2/Figure5I-4.jpg
