# Supplementary material for: Long noncoding RNA NONHSAT122636.2 attenuates myocardial inflammation and apoptosis in myocarditis
Source: PLoS One. 2024 Aug 16;19(8):e0307779. doi: 10.1371/journal.pone.0307779 (PMC11329147; doi:10.1371/journal.pone.0307779)
Supplement: S7 File — (ZIP) [file pone.0307779.s007.zip]

Archive with 1 entries (1 files):
- S7 File. Data of sex、age、TnT、BNP、CKMB、LVEF.xlsx
