# Supplementary material for: Long noncoding RNA NONHSAT122636.2 attenuates myocardial inflammation and apoptosis in myocarditis
Source: PLoS One. 2024 Aug 16;19(8):e0307779. doi: 10.1371/journal.pone.0307779 (PMC11329147; doi:10.1371/journal.pone.0307779)
Supplement: S7 File — (ZIP) [file pone.0307779.s007.zip › S7 File. Data of sex、age、TnT、BNP、CKMB、LVEF.xlsx]

## Sheet: Sheet1
	Sex	age	HS-TnT	NT-proBNP	CKMB-mass	LVEF
C1	male	10	1.2	150	0.57	60
C2	male	11	5.1	127	1.23	62
C3	male	9	9.3	130	2.12	61
C4	male	10	4.7	90	0.68	66
C5	female	11	3.8	96	0.57	62
C6	male	6	2.1	55	1.03	60
C7	female	7	3.2	123	2.01	65
C8	male	10	2	48	1.25	67
C9	male	12	3.5	78	0.72	63
C10	female	13	4.8	68	0.35	66
C11	male	9	3.5	90	0.58	64
C12	male	8	2.9	112	1.37	68
C13	male	10	7.1	49	2.63	62
C14	female	11	2.8	32	3.58	64
C15	male	7	4.1	57	2.25	65
C16	male	12	5.2	38	1.76	65
C17	female	9	6.7	60	0.44	62
C18	male	11	7.8	70	0.52	65
C19	male	9	9	83	0.28	68
C20	male	7	10	20	0.79	64
C21	male	6	11.7	100	0.88	67
C22	female	4	7.5	59	1.56	65
C23	male	12	3.9	48	1.79	66
C24	male	13	4.8	75	2.01	62
C25	male	12	2.3	43	3.22	68
C26	male	11	1.9	32	1.98	63
M1	male	8	444.9	187.8	15.2	63
M2	male	9	3500	24191	123	19
M3	female	9	560.5	4354	56.82	21
M4	male	12	1600	798.9	47	53
M5	female	11	3420	6690	29.91	29
M6	male	5	1855	8138	90.82	28
M7	male	8	2980	6945	21.65	30
M8	male	7	1455	77.84	40.4	30
M9	female	8	2429	12248	96.03	38
M10	male	6	3566	18853	99.7	40
M11	male	9	415	4572	33.4	50
M12	male	11	12.5	224	2.3	64
M13	female	6	1500	7242	14.5	27
M14	male	9	960	9336	33.4	35
M15	male	8	87	847.3	11.67	53
M16	female	8	59.4	417.1	0.79	64
M17	female	7	1293	1256	10.25	46
M18	male	6	3326	3112	119	36
M19	male	10	2739	24543	123	36
M20	male	7	1858	365.3	15.6	60
M21	female	8	1527	121	15	60
M22	male	10	876.3	88.42	3.1	50
M23	male	9	306.9	17868	98	30
M24	female	13	37.3	36.8	1.7	64
M25	male	7	3000	19723	108	18
M26	male	11	819.9	35000	113.8	30
